# Supplementary material for: Cationic BODIPY Photosensitizers for Mitochondrion-Targeted Fluorescence Cell-Imaging and Photodynamic Therapy
Source: Pharmaceutics. 2023 May 16;15(5):1512. doi: 10.3390/pharmaceutics15051512 (PMC10223002; doi:10.3390/pharmaceutics15051512)
Supplement: Supplementary file 1 [file pharmaceutics-15-01512-s001.zip]

Archive with 1 entries (1 files):
- pharmaceutics-2383326-supplementary.pdf
